# Supplementary material for: Design and Characterization of Inhibitors of Cell-Mediated Degradation of APOBEC3G That Decrease HIV-1 Infectivity
Source: Viruses. 2025 Apr 1;17(4):514. doi: 10.3390/v17040514 (PMC12031279; doi:10.3390/v17040514)
Supplement: Supplementary file 1 [file viruses-17-00514-s001.zip]

Archive with 1 entries (1 files):
- viruses-3563058-supplementary.pdf
